# Supplementary material for: Sargassum Differentially Shapes the Microbiota Composition and Diversity at Coastal Tide Sites and Inland Storage Sites on Caribbean Islands
Source: Front Microbiol. 2021 Oct 29;12:701155. doi: 10.3389/fmicb.2021.701155 (PMC8586501; doi:10.3389/fmicb.2021.701155)
Supplement: Supplementary file 13 [file Table_1.XLSX]

## Sheet: Sampling_sites
Sample_ID	Latitude	Longitude	Sampling date	Department	Island	Municipality	Sample type	Media	Type
MGT_Cpt00002	15.888575	-61.221778	2018-07-23	Guadeloupe	MarieGalante	Capesterre	TS-sarg	Sargassum	Beach
MGT_Cpt00004	15.888575	-61.221778	2018-07-23	Guadeloupe	MarieGalante	Capesterre	TS-sarg	Sargassum	Beach
MGT_Cpt00007	15.888575	-61.221778	2018-07-23	Guadeloupe	MarieGalante	Capesterre	TS-sarg	Sargassum	Shore
MGT_Cpt00009	15.888575	-61.221778	2018-07-23	Guadeloupe	MarieGalante	Capesterre	TS-sw	Seawater
MGT_Cpt00010	15.888575	-61.221778	2018-07-23	Guadeloupe	MarieGalante	Capesterre	TS-sw	Seawater
GU_Gos00012	16.205037	-61.49699	2018-07-26	Guadeloupe	GrandeTerre	Le Gosier	TS-sarg	Sargassum	Shore
GU_Gos00014	16.205037	-61.49699	2018-07-26	Guadeloupe	GrandeTerre	Le Gosier	TS-sw	Seawater
GU_Gos00015	16.205037	-61.49699	2018-07-26	Guadeloupe	GrandeTerre	Le Gosier	TS-sw	Seawater
GU_Gos00017	16.205037	-61.49699	2018-07-26	Guadeloupe	GrandeTerre	Le Gosier	TS-sarg	Sargassum	Beach
GU_Gos00018	16.205037	-61.49699	2018-07-26	Guadeloupe	GrandeTerre	Le Gosier	TS-sw	Seawater
GU_Gos00019	16.205037	-61.49699	2018-07-26	Guadeloupe	GrandeTerre	Le Gosier	TS-sw	Seawater
GU_Gos_St_F00024	16.201299	-61.459226	2018-07-26	Guadeloupe	GrandeTerre	Le Gosier	TS-sarg	Sargassum	Beach
GU_Gos_St_F00025	16.201299	-61.459226	2018-07-26	Guadeloupe	GrandeTerre	Le Gosier	TS-sarg	Sargassum	Beach
GU_Gos_St_F00027	16.201299	-61.459226	2018-07-26	Guadeloupe	GrandeTerre	Le Gosier	TS-sw	Seawater
GU_Gos_St_F00028	16.201299	-61.459226	2018-07-26	Guadeloupe	GrandeTerre	Le Gosier	TS-sw	Seawater
GU_St_AnCar00031	16.201299	-61.459226	2018-07-26	Guadeloupe	GrandeTerre	Saint-Anne	TS-sarg	Sargassum	Shore
GU_St_AnCar00034	16.201299	-61.459226	2018-07-26	Guadeloupe	GrandeTerre	Saint-Anne	TS-sarg	Sargassum	Shore
GU_St_AnCar00033	16.201299	-61.459226	2018-07-26	Guadeloupe	GrandeTerre	Saint-Anne	TS-sw	Seawater
GU_St_Fr_Anse00039	16.218421	-61.394353	2018-07-26	Guadeloupe	GrandeTerre	Saint-François	TS-sarg	Sargassum	Shore
GU_St_Fr_Anse00038	16.218421	-61.394353	2018-07-26	Guadeloupe	GrandeTerre	Saint-François	TS-sw	Seawater
GU_St_Fr_Anse00044	16.218421	-61.394353	2018-07-26	Guadeloupe	GrandeTerre	Saint-François	TS-sw	Seawater
GU_St_Fr_PteCh00047	16.246997	-61.176471	2018-07-26	Guadeloupe	GrandeTerre	Saint-François	TS-sarg	Sargassum	Shore
GU_St_Fr_PteCh00048	16.246997	-61.176471	2018-07-26	Guadeloupe	GrandeTerre	Saint-François	TS-sw	Seawater
GU_St_Fr_PteCh00049	16.246997	-61.176471	2018-07-26	Guadeloupe	GrandeTerre	Saint-François	TS-sw	Seawater
GU_Moule00056	16.333201	-61.339579	2018-07-26	Guadeloupe	GrandeTerre	Le Moule	TS-sarg	Sargassum	Shore
GU_Moule00054	16.333201	-61.339579	2018-07-26	Guadeloupe	GrandeTerre	Le Moule	TS-sw	Seawater
GU_Moule00055	16.333201	-61.339579	2018-07-26	Guadeloupe	GrandeTerre	Le Moule	TS-sw	Seawater
GU_Pt_Enf00057	16.489085	-61.441982	2018-07-26	Guadeloupe	GrandeTerre	Anse-Bertand	TS-sw	Seawater
GU_Pt_Enf00058	16.489085	-61.441982	2018-07-26	Guadeloupe	GrandeTerre	Anse-Bertand	TS-sw	Seawater
GU_Pt_Enf00059	16.489085	-61.441982	2018-07-26	Guadeloupe	GrandeTerre	Anse-Bertand	TS-sw	Seawater
GU_Pt_Enf00060	16.489085	-61.441982	2018-07-26	Guadeloupe	GrandeTerre	Anse-Bertand	TS-sw	Seawater
GU_St_Fr00061	16.489085	-61.441982	2018-07-26	Guadeloupe	GrandeTerre	Anse-Bertand	TS-sw	Seawater
GU_Pt_Brg00067	16.187941	-61.588291	2018-07-27	Guadeloupe	BasseTerre	Petit Bourg	TS-sarg	Sargassum	Shore
GU_Pt_Brg00068	16.187941	-61.588291	2018-07-27	Guadeloupe	BasseTerre	Petit Bourg	TS-sw	Seawater
GU_Pt_Brg00069	16.187941	-61.588291	2018-07-27	Guadeloupe	BasseTerre	Petit Bourg	TS-sw	Seawater
GU_Gyv00073	16.137622	-61.572382	2018-07-27	Guadeloupe	BasseTerre	Goyave	TS-sarg	Sargassum	Shore
GU_Gyv00075	16.137622	-61.572382	2018-07-27	Guadeloupe	BasseTerre	Goyave	TS-sw	Seawater
GU_Gyv00076	16.137622	-61.572382	2018-07-27	Guadeloupe	BasseTerre	Goyave	TS-sw	Seawater
GU_St_Mr00081	16.095931	-61.560513	2018-07-27	Guadeloupe	BasseTerre	Capesterre Belle-Eau	TS-sarg	Sargassum	Shore
GU_St_Mr00079	16.095931	-61.560513	2018-07-27	Guadeloupe	BasseTerre	Capesterre Belle-Eau	TS-sw	Seawater
GU_St_Mr00080	16.095931	-61.560513	2018-07-27	Guadeloupe	BasseTerre	Capesterre Belle-Eau	TS-sw	Seawater
GU_Cpt_B_E00085	16.041673	-61.564297	2018-07-27	Guadeloupe	BasseTerre	Capesterre Belle-Eau	TS-sarg	Sargassum	Shore
GU_Cpt_B_E00086	16.041673	-61.564297	2018-07-27	Guadeloupe	BasseTerre	Capesterre Belle-Eau	TS-sw	Seawater
GU_Cpt_B_E00087	16.041673	-61.564297	2018-07-27	Guadeloupe	BasseTerre	Capesterre Belle-Eau	TS-sw	Seawater
GU_Tr_Riv00092	15.960427	-61.67108	2018-07-27	Guadeloupe	BasseTerre	Trois Rivières	TS-sw	Seawater
GU_Tr_Riv00093	15.960427	-61.67108	2018-07-27	Guadeloupe	BasseTerre	Trois Rivières	TS-sw	Seawater
GU_Vi_Frd00095	15.948366	-61.707548	2018-07-27	Guadeloupe	BasseTerre	Vieux-Ford	TS-sarg	Sargassum	Beach
GU_Vi_Frd00096	15.948366	-61.707548	2018-07-27	Guadeloupe	BasseTerre	Vieux-Ford	TS-sw	Seawater
GU_Vi_Frd00097	15.948366	-61.707548	2018-07-27	Guadeloupe	BasseTerre	Vieux-Ford	TS-sw	Seawater
GU_Cap_Ros00102	16.094147	-61.559076	2018-07-27	Guadeloupe	BasseTerre	Capesterre Belle-Eau	TS-sarg	Sargassum	Shore
GU_Cap_Ros00103	16.094147	-61.559076	2018-07-27	Guadeloupe	BasseTerre	Capesterre Belle-Eau	TS-sw	Seawater
GU_Cap_Ros00104	16.094147	-61.559076	2018-07-27	Guadeloupe	BasseTerre	Capesterre Belle-Eau	TS-sw	Seawater
GU_DES5	15.866735	-61.583125	2018-07-29	Guadeloupe	LesSaintes	Terre de Haut	TS-sarg	Sargassum	Shore
GU_DES3	15.866735	-61.583125	2018-07-29	Guadeloupe	LesSaintes	Terre de Haut	TS-sw	Seawater
GU_DES4	15.866735	-61.583125	2018-07-29	Guadeloupe	LesSaintes	Terre de Haut	TS-sw	Seawater
MA_0002	14.470282	-61.0498654	2018-07-31	Martinique	Martinique	Le Diamant	ISS-sarg	Sargassum
MA_0003	14.470282	-61.0498654	2018-07-31	Martinique	Martinique	Le Diamant	ISS-sarg	Sargassum
MA_0004	14.470282	-61.0498654	2018-07-31	Martinique	Martinique	Le Diamant	ISS-sarg	Sargassum
MA_0006	14.469927	-61.045642	2018-07-31	Martinique	Martinique	Le Diamant	TS-sarg	Sargassum	Shore
MA_0007_0008	14.469927	-61.045642	2018-07-31	Martinique	Martinique	Le Diamant	TS-sw	Seawater
MA_0011	14.439458	-60.838675	2018-07-31	Martinique	Martinique	Sainte Anne	ISS-sarg	Sargassum
MA_0014	14.439458	-60.838675	2018-07-31	Martinique	Martinique	Sainte Anne	ISS-sarg	Sargassum
MA_0015	14.440256	-60.824709	2018-07-31	Martinique	Martinique	Sainte Anne	TS-sarg	Sargassum	Shore
MA_0016_0017	14.440256	-60.824709	2018-07-31	Martinique	Martinique	Sainte Anne	TS-sw	Seawater
MA_0020	14.545293	-60.833938	2018-07-31	Martinique	Martinique	Le Vauclin	TS-sarg	Sargassum	Shore
MA_0023	14.537629	-60.829879	2018-07-31	Martinique	Martinique	Le Vauclin	ISS-sarg	Sargassum
MA_0027	14.545824	-60.83564	2018-07-31	Martinique	Martinique	Le Vauclin	TS-sarg	Sargassum	Shore
MA_0025_0026	14.545824	-60.83564	2018-07-31	Martinique	Martinique	Le Vauclin	TS-sw	Seawater
MA_0028	14.807205	-61.043529	2018-08-01	Martinique	Martinique	Le Marigot	ISS-sarg	Sargassum
MA_0030	14.807205	-61.043529	2018-08-01	Martinique	Martinique	Le Marigot	ISS-sarg	Sargassum
MA_0031	14.807205	-61.043529	2018-08-01	Martinique	Martinique	Le Marigot	ISS-sarg	Sargassum
MA_0032	14.824105	-61.03137	2018-08-01	Martinique	Martinique	Le Marigot	TS-sarg	Sargassum	Shore
MA_0035	14.824105	-61.03137	2018-08-01	Martinique	Martinique	Le Marigot	TS-sw	Seawater
MA_0033_0034	14.824105	-61.03137	2018-08-01	Martinique	Martinique	Le Marigot	TS-sw	Seawater
MA_0036	14.788699	-60.99801	2018-08-01	Martinique	Martinique	Saint Marie	TS-sarg	Sargassum	Shore
MA_0037_0038	14.788699	-60.99801	2018-08-01	Martinique	Martinique	Saint Marie	TS-sw	Seawater
MA_0044	14.773787	-60.877029	2018-08-01	Martinique	Martinique	La Trinité	TS-sarg	Sargassum	Shore
MA_0045_0046	14.773787	-60.877029	2018-08-01	Martinique	Martinique	La Trinité	TS-sarg	Sargassum	Shore
MA_0042	14.773787	-60.877029	2018-08-01	Martinique	Martinique	La Trinité	TS-sw	Seawater
MA_0043	14.773787	-60.877029	2018-08-01	Martinique	Martinique	La Trinité	TS-sw	Seawater
MA_0049	14.725071	-60.945525	2018-08-01	Martinique	Martinique	La Trinité	TS-sarg	Sargassum	Shore
MA_0047_0048	14.725071	-60.945525	2018-08-01	Martinique	Martinique	La Trinité	TS-sw	Seawater
MA_0055	14.676948	-60.938069	2018-08-01	Martinique	Martinique	Le Robert	TS-sarg	Sargassum	Beach
MA_0054	14.676948	-60.938069	2018-08-01	Martinique	Martinique	Le Robert	TS-sarg	Sargassum	Shore
MA_0052_0053	14.676948	-60.938069	2018-08-01	Martinique	Martinique	Le Robert	TS-sw	Seawater
MA_0060	14.620217	-60.895027	2018-08-02	Martinique	Martinique	Le François	TS-sarg	Sargassum	Beach
MA_0061_0062	14.620217	-60.895027	2018-08-02	Martinique	Martinique	Le François	TS-sw	Seawater
MA_0065	14.651029	-60.891305	2018-08-02	Martinique	Martinique	Le François	TS-sarg	Sargassum	Shore
MA_0063_0064	14.651029	-60.891305	2018-08-02	Martinique	Martinique	Le François	TS-sw	Seawater
MA_0068	14.699636	-60.902947	2018-08-02	Martinique	Martinique	Le Robert	TS-sarg	Sargassum	Beach
MA_0069	14.699636	-60.902947	2018-08-02	Martinique	Martinique	Le Robert	TS-sarg	Sargassum	Shore
MA_0070	14.699636	-60.902947	2018-08-02	Martinique	Martinique	Le Robert	TS-sarg	Sargassum	Shore
MA_0071	14.699636	-60.902947	2018-08-02	Martinique	Martinique	Le Robert	TS-sarg	Sargassum	Shore
MA_0066_0067	14.699636	-60.902947	2018-08-02	Martinique	Martinique	Le Robert	TS-sw	Seawater
MA_0058	14.501352°	-60.82305	2018-08-02	Martinique	Martinique	Le Vauclin	TS-sarg	Sargassum	Shore
MA_0056_0057	14.501352°	-60.82305	2018-08-02	Martinique	Martinique	Le Vauclin	TS-sw	Seawater
MA_0077	14.568717	-60.844921	2018-08-02	Martinique	Martinique	Le Vauclin	TS-sarg	Sargassum	Shore
MA_0075_0076	14.568717	-60.844921	2018-08-02	Martinique	Martinique	Le Vauclin	TS-sw	Seawater
MA_0080	14.608228°	-60.874608	2018-08-02	Martinique	Martinique	Le François	TS-sarg	Sargassum	Shore
MA_0078_0079	14.608228°	-60.874608	2018-08-02	Martinique	Martinique	Le François	TS-sw	Seawater
