# Supplementary material for: Sargassum Differentially Shapes the Microbiota Composition and Diversity at Coastal Tide Sites and Inland Storage Sites on Caribbean Islands
Source: Front Microbiol. 2021 Oct 29;12:701155. doi: 10.3389/fmicb.2021.701155 (PMC8586501; doi:10.3389/fmicb.2021.701155)
Supplement: Supplementary file 14 [file Table_2.XLSX]

## Sheet: TS_Prokaryotes
Prokaryotic OTUs that present differential expression when comparing Samples from tide sites
OTU	Domain	Phylum	Class	Order	Family	Genus	TS-sw	TS-sarg
Otu00002	Bacteria	Cyanobacteria	Oxyphotobacteria	Synechococcales	Cyanobiaceae	Cyanobiaceae_unclassified	x
Otu00003	Bacteria	Bacteroidetes	Bacteroidia	Flavobacteriales	Cryomorphaceae	uncultured	x
Otu00007	Bacteria	Proteobacteria	Gammaproteobacteria	Oceanospirillales	Nitrincolaceae	Nitrincolaceae_unclassified	x
Otu00011	Bacteria	Bacteroidetes	Bacteroidia	Flavobacteriales	Flavobacteriaceae	NS5_marine_group	x
Otu00014	Bacteria	Proteobacteria	Alphaproteobacteria	SAR11_clade	Clade_I	Clade_I_unclassified	x
Otu00020	Bacteria	Proteobacteria	Gammaproteobacteria	Gammaproteobacteria_unclassified	Gammaproteobacteria_unclassified	Gammaproteobacteria_unclassified	x
Otu00023	Bacteria	Proteobacteria	Gammaproteobacteria	Alteromonadales	Alteromonadaceae	Alteromonadaceae_unclassified	x
Otu00024	Bacteria	Proteobacteria	Alphaproteobacteria	Puniceispirillales	SAR116_clade	SAR116_clade_ge	x
Otu00025	Bacteria	Proteobacteria	Alphaproteobacteria	Rhodobacterales	Rhodobacteraceae	Rhodobacteraceae_unclassified	x
Otu00028	Bacteria	Proteobacteria	Alphaproteobacteria	SAR11_clade	SAR11_clade_unclassified	SAR11_clade_unclassified	x
Otu00033	Bacteria	Proteobacteria	Alphaproteobacteria	Puniceispirillales	SAR116_clade	SAR116_clade_ge	x
Otu00047	Archaea	Euryarchaeota	Thermoplasmata	Marine_Group_II	Marine_Group_II_fa	Marine_Group_II_ge	x
Otu00057	Bacteria	Bacteroidetes	Bacteroidia	Flavobacteriales	Flavobacteriaceae	NS5_marine_group	x
Otu00059	Bacteria	Bacteroidetes	Bacteroidia	Flavobacteriales	Flavobacteriaceae	NS5_marine_group	x
Otu00060	Bacteria	Cyanobacteria	Oxyphotobacteria	Synechococcales	Cyanobiaceae	Cyanobium_PCC-6307	x
Otu00063	Bacteria	Actinobacteria	Acidimicrobiia	Actinomarinales	Actinomarinaceae	Candidatus_Actinomarina	x
Otu00074	Bacteria	Bacteroidetes	Bacteroidia	Flavobacteriales	Flavobacteriaceae	Flavobacteriaceae_unclassified		x
Otu00093	Bacteria	Cyanobacteria	Oxyphotobacteria	Phormidesmiales	Phormidesmiales_unclassified	Phormidesmiales_unclassified		x
Otu00096	Bacteria	Bacteroidetes	Bacteroidia	Flavobacteriales	Flavobacteriaceae	NS4_marine_group	x
Otu00099	Bacteria	Proteobacteria	Alphaproteobacteria	Sphingomonadales	Sphingomonadaceae	Sphingomonadaceae_unclassified		x
Otu00102	Bacteria	Proteobacteria	Alphaproteobacteria	Puniceispirillales	SAR116_clade	SAR116_clade_ge	x
Otu00103	Bacteria	Proteobacteria	Gammaproteobacteria	Cellvibrionales	Halieaceae	OM60-NOR5_clade	x
Otu00108	Bacteria	Cyanobacteria	Oxyphotobacteria	Nostocales	Nostocaceae	Rivularia_PCC-7116		x
Otu00110	Bacteria	Proteobacteria	Alphaproteobacteria	Puniceispirillales	SAR116_clade	SAR116_clade_unclassified	x
Otu00111	Bacteria	Bacteroidetes	Bacteroidia	Flavobacteriales	Flavobacteriaceae	Flavobacteriaceae_unclassified	x
Otu00112	Bacteria	Proteobacteria	Alphaproteobacteria	Rhodobacterales	Rhodobacteraceae	HIMB11	x
Otu00118	Bacteria	Proteobacteria	Alphaproteobacteria	Parvibaculales	PS1_clade	PS1_clade_ge	x
Otu00151	Bacteria	Bacteroidetes	Bacteroidia	Chitinophagales	Saprospiraceae	Saprospiraceae_unclassified		x
Otu00154	Archaea	Euryarchaeota	Thermoplasmata	Marine_Group_II	Marine_Group_II_fa	Marine_Group_II_ge	x
Otu00155	Bacteria	Bacteroidetes	Bacteroidia	Chitinophagales	Saprospiraceae	Saprospiraceae_unclassified		x
Otu00162	Bacteria	Bacteroidetes	Bacteroidia	Flavobacteriales	NS9_marine_group	NS9_marine_group_ge	x
Otu00185	Bacteria	Proteobacteria	Alphaproteobacteria	SAR11_clade	Clade_III	Clade_III_ge	x
Otu00188	Bacteria	Proteobacteria	Alphaproteobacteria	Puniceispirillales	SAR116_clade	SAR116_clade_ge	x
Otu00190	Bacteria	Bacteroidetes	Bacteroidia	Flavobacteriales	NS9_marine_group	NS9_marine_group_ge	x
Otu00193	Bacteria	Proteobacteria	Gammaproteobacteria	Gammaproteobacteria_Incertae_Sedis	Unknown_Family	Marinicella		x
Otu00197	Bacteria	Bacteroidetes	Bacteroidia	Flavobacteriales	Flavobacteriaceae	NS5_marine_group	x
Otu00225	Bacteria	Bacteroidetes	Bacteroidia	Flavobacteriales	Flavobacteriaceae	NS5_marine_group	x
Otu00229	Bacteria	Bacteroidetes	Bacteroidia	Cytophagales	Cytophagales_unclassified	Cytophagales_unclassified		x
Otu00230	Bacteria	Bacteroidetes	Bacteroidia	Cytophagales	Cyclobacteriaceae	Cyclobacteriaceae_unclassified		x
Otu00261	Bacteria	Bacteroidetes	Bacteroidia	Bacteroidales	Paludibacteraceae	Paludibacteraceae_unclassified	x
Otu00271	Bacteria	Bacteroidetes	Bacteroidia	Chitinophagales	Saprospiraceae	Lewinella		x
Otu00275	Bacteria	Proteobacteria	Alphaproteobacteria	Caulobacterales	Hyphomonadaceae	Hyphomonadaceae_unclassified		x
Otu00305	Bacteria	Proteobacteria	Alphaproteobacteria	Puniceispirillales	SAR116_clade	SAR116_clade_ge	x
Otu00318	Bacteria	Bacteroidetes	Bacteroidia	Cytophagales	Cyclobacteriaceae	Marinoscillum	x
Otu00330	Bacteria	Bacteroidetes	Bacteroidia	Chitinophagales	Saprospiraceae	Saprospiraceae_unclassified		x
Otu00337	Bacteria	Cyanobacteria	Oxyphotobacteria	Oxyphotobacteria_unclassified	Oxyphotobacteria_unclassified	Oxyphotobacteria_unclassified		x
Otu00365	Bacteria	Proteobacteria	Alphaproteobacteria	Rickettsiales	S25-593	S25-593_ge	x
Otu00366	Bacteria	Proteobacteria	Alphaproteobacteria	Puniceispirillales	SAR116_clade	SAR116_clade_ge	x
Otu00383	Bacteria	Bacteroidetes	Bacteroidia	Flavobacteriales	Flavobacteriaceae	NS2b_marine_group	x
Otu00389	Bacteria	Bacteroidetes	Bacteroidia	Chitinophagales	uncultured	uncultured_ge		x
Otu00390	Bacteria	Bacteroidetes	Bacteroidia	Flavobacteriales	Flavobacteriaceae	NS5_marine_group	x
Otu00402	Bacteria	Proteobacteria	Alphaproteobacteria	Alphaproteobacteria_unclassified	Alphaproteobacteria_unclassified	Alphaproteobacteria_unclassified		x
Otu00466	Archaea	Euryarchaeota	Thermoplasmata	Marine_Group_II	Marine_Group_II_fa	Marine_Group_II_ge	x
Otu00479	Bacteria	Bacteroidetes	Bacteroidia	Flavobacteriales	Flavobacteriaceae	Flavobacteriaceae_unclassified		x
Otu00507	Bacteria	Bacteroidetes	Bacteroidia	Bacteroidia_unclassified	Bacteroidia_unclassified	Bacteroidia_unclassified		x
Otu00516	Bacteria	Bacteroidetes	Bacteroidia	Flavobacteriales	Flavobacteriaceae	NS4_marine_group	x
Otu00530	Bacteria	Proteobacteria	Gammaproteobacteria	Cellvibrionales	Halieaceae	OM60-NOR5_clade	x
Otu00533	Bacteria	Proteobacteria	Gammaproteobacteria	Gammaproteobacteria_unclassified	Gammaproteobacteria_unclassified	Gammaproteobacteria_unclassified		x
Otu00555	Bacteria	Planctomycetes	OM190	OM190_or	OM190_fa	OM190_ge		x
Otu00560	Bacteria	Bacteroidetes	Bacteroidia	Chitinophagales	uncultured	uncultured_ge		x
Otu00576	Bacteria	Cyanobacteria	Oxyphotobacteria	Nostocales	Nostocales_unclassified	Nostocales_unclassified		x
Otu00592	Bacteria	Proteobacteria	Gammaproteobacteria	Oceanospirillales	Nitrincolaceae	Nitrincolaceae_unclassified	x
Otu00630	Bacteria	Proteobacteria	Alphaproteobacteria	Rhodospirillales	AEGEAN-169_marine_group	AEGEAN-169_marine_group_ge	x
Otu00640	Bacteria	Proteobacteria	Gammaproteobacteria	Betaproteobacteriales	Methylophilaceae	OM43_clade	x
Otu00642	Bacteria	Marinimicrobia_SAR406_clade	Marinimicrobia_SAR406_clade_cl	Marinimicrobia_SAR406_clade_or	Marinimicrobia_SAR406_clade_fa	Marinimicrobia_SAR406_clade_ge	x
Otu00665	Bacteria	Proteobacteria	Alphaproteobacteria	Rhodospirillales	Terasakiellaceae	uncultured		x
Otu00692	Bacteria	Proteobacteria	Alphaproteobacteria	Puniceispirillales	SAR116_clade	SAR116_clade_unclassified	x
Otu00723	Bacteria	Proteobacteria	Gammaproteobacteria	SAR86_clade	SAR86_clade_fa	SAR86_clade_ge	x

## Sheet: TS_Eukaryotes
Eukaryotic OTUs that present differential expression when comparing samples from tide sites
OTU	Domain	supergroup	division	class	order	family	genus	species	TS-sw	TS-sarg
Otu00001	Eukaryota	Opisthokonta	Metazoa	Bryozoa	Bryozoa_X	Bryozoa_XX	Bryozoa_XX_unclassified	Bryozoa_XX_unclassified		x
Otu00004	Eukaryota	Opisthokonta	Metazoa	Arthropoda	Crustacea	Maxillopoda	Maxillopoda_unclassified	Maxillopoda_unclassified		x
Otu00009	Eukaryota	Archaeplastida	Chlorophyta	Mamiellophyceae	Mamiellales	Bathycoccaceae	Ostreococcus	Ostreococcus_clade_B	x
Otu00012	Eukaryota	Opisthokonta	Metazoa	Arthropoda	Crustacea	Maxillopoda	Maxillopoda_unclassified	Maxillopoda_unclassified		x
Otu00016	Eukaryota	Opisthokonta	Metazoa	Cnidaria	Cnidaria_X	Hydrozoa	Zanclea	Zanclea_sp.		x
Otu00018	Eukaryota	Stramenopiles	Ochrophyta	Bacillariophyta	Bacillariophyta_X	Polar-centric-Mediophyceae	Polar-centric-Mediophyceae_unclassified	Polar-centric-Mediophyceae_unclassified	x
Otu00019	Eukaryota	Alveolata	Dinoflagellata	Dinophyceae	Dinophyceae_unclassified	Dinophyceae_unclassified	Dinophyceae_unclassified	Dinophyceae_unclassified	x
Otu00020	Eukaryota	Archaeplastida	Chlorophyta	Mamiellophyceae	Mamiellales	Mamiellaceae	Micromonas	Micromonas_clade_B_warm_I	x
Otu00042	Eukaryota	Alveolata	Dinoflagellata	Dinophyceae	Dinophyceae_unclassified	Dinophyceae_unclassified	Dinophyceae_unclassified	Dinophyceae_unclassified	x
Otu00054	Eukaryota	Stramenopiles	Ochrophyta	Bacillariophyta	Bacillariophyta_X	Polar-centric-Mediophyceae	Polar-centric-Mediophyceae_unclassified	Polar-centric-Mediophyceae_unclassified	x
Otu00073	Eukaryota	Hacrobia	Cryptophyta	Cryptophyceae	Cryptophyceae_X	Cryptomonadales	Cryptomonadales_unclassified	Cryptomonadales_unclassified	x
Otu00075	Eukaryota	Opisthokonta	Metazoa	Craniata	Craniata_X	Teleostei	Teleostei_unclassified	Teleostei_unclassified	x
Otu00102	Eukaryota	Alveolata	Dinoflagellata	Dinophyceae	Dinophyceae_unclassified	Dinophyceae_unclassified	Dinophyceae_unclassified	Dinophyceae_unclassified	x
Otu00110	Eukaryota	Opisthokonta	Metazoa	Porifera	Porifera_X	Demospongiae	Demospongiae_unclassified	Demospongiae_unclassified	x
Otu00115	Eukaryota	Hacrobia	Haptophyta	Prymnesiophyceae	Prymnesiales	Chrysochromulinaceae	Chrysochromulina	Chrysochromulina_sp.	x
Otu00131	Eukaryota	Alveolata	Dinoflagellata	Dinophyceae	Peridiniales	Heterocapsaceae	Heterocapsa	Heterocapsa_unclassified	x
Otu00169	Eukaryota	Hacrobia	Haptophyta	Prymnesiophyceae	Prymnesiales	Chrysochromulinaceae	Chrysochromulina	Chrysochromulina_sp.	x
Otu00179	Eukaryota	Alveolata	Dinoflagellata	Dinophyceae	Dinophyceae_unclassified	Dinophyceae_unclassified	Dinophyceae_unclassified	Dinophyceae_unclassified	x
Otu00191	Eukaryota	Archaeplastida	Chlorophyta	Chlorodendrophyceae	Chlorodendrales	Chlorodendraceae	Chlorodendraceae_unclassified	Chlorodendraceae_unclassified	x
Otu00225	Eukaryota	Alveolata	Dinoflagellata	Dinophyceae	Dinophyceae_unclassified	Dinophyceae_unclassified	Dinophyceae_unclassified	Dinophyceae_unclassified	x
Otu00231	Eukaryota	Hacrobia	Cryptophyta	Cryptophyceae	Cryptophyceae_X	Cryptomonadales	Cryptomonadales_unclassified	Cryptomonadales_unclassified	x
Otu00243	Eukaryota	Opisthokonta	Metazoa	Platyhelminthes	Turbellaria	Rhabdocoela	Rhabdocoela_unclassified	Rhabdocoela_unclassified		x
Otu00273	Eukaryota	Hacrobia	Cryptophyta	Cryptophyceae	Cryptophyceae_X	Cryptomonadales	Cryptomonadales_unclassified	Cryptomonadales_unclassified	x
Otu00284	Eukaryota	Stramenopiles	Stramenopiles_X	Labyrinthulea	Thraustochytriales	Thraustochytriaceae	Thraustochytriaceae_X	Thraustochytriaceae_X_sp.	x
Otu00292	Eukaryota	Opisthokonta	Metazoa	Bryozoa	Bryozoa_X	Bryozoa_XX	Bryozoa_XX_unclassified	Bryozoa_XX_unclassified		x
Otu00327	Eukaryota	Archaeplastida	Chlorophyta	Chloropicophyceae	Chloropicales	Chloropicaceae	Chloropicon	Chloropicon_unclassified	x
Otu00340	Eukaryota	Alveolata	Dinoflagellata	Dinophyceae	Suessiales	Suessiaceae	Symbiodinium	Symbiodinium_unclassified		x
Otu00415	Eukaryota	Opisthokonta	Metazoa	Arthropoda	Crustacea	Maxillopoda	Maxillopoda_unclassified	Maxillopoda_unclassified		x
Otu00440	Eukaryota	Opisthokonta	Metazoa	Bryozoa	Bryozoa_X	Bryozoa_XX	Bryozoa_XX_unclassified	Bryozoa_XX_unclassified		x
Otu00553	Eukaryota	Alveolata	Dinoflagellata	Syndiniales	Dino-Group-I	Dino-Group-I-Clade-4	Dino-Group-I-Clade-4_X	Dino-Group-I-Clade-4_X_sp.		x

## Sheet: Sarg_Prokaryotes
Prokaryotic OTUs that present differential expression when comparing Sargassum samples
OTU	Domain	Phylum	Class	Order	Family	Genus	TS-sarg	ISS-sarg
Otu00001	Bacteria	Proteobacteria	Gammaproteobacteria	Vibrionales	Vibrionaceae	Vibrio	x
Otu00002	Bacteria	Cyanobacteria	Oxyphotobacteria	Synechococcales	Cyanobiaceae	Cyanobiaceae_unclassified	x
Otu00003	Bacteria	Bacteroidetes	Bacteroidia	Flavobacteriales	Cryomorphaceae	uncultured	x
Otu00009	Bacteria	Fusobacteria	Fusobacteriia	Fusobacteriales	Fusobacteriaceae	Fusobacteriaceae_unclassified	x
Otu00010	Bacteria	Proteobacteria	Gammaproteobacteria	Oceanospirillales	Saccharospirillaceae	Reinekea	x
Otu00012	Bacteria	Proteobacteria	Gammaproteobacteria	Thiotrichales	Thiotrichaceae	Thiotrichaceae_unclassified	x
Otu00015	Bacteria	Cyanobacteria	Oxyphotobacteria	Phormidesmiales	Phormidesmiaceae	Phormidesmiaceae_unclassified	x
Otu00016	Bacteria	Bacteroidetes	Bacteroidia	Flavobacteriales	Flavobacteriaceae	Polaribacter_4	x
Otu00025	Bacteria	Proteobacteria	Alphaproteobacteria	Rhodobacterales	Rhodobacteraceae	Rhodobacteraceae_unclassified	x
Otu00031	Bacteria	Bacteroidetes	Bacteroidia	Flavobacteriales	Flavobacteriaceae	Flavobacteriaceae_unclassified	x
Otu00034	Bacteria	Bacteroidetes	Bacteroidia	Bacteroidia_unclassified	Bacteroidia_unclassified	Bacteroidia_unclassified	x
Otu00035	Bacteria	Bacteroidetes	Bacteroidia	Flavobacteriales	Flavobacteriaceae	Flavobacteriaceae_unclassified	x
Otu00040	Bacteria	Bacteroidetes	Bacteroidia	Chitinophagales	Saprospiraceae	Saprospiraceae_unclassified	x
Otu00045	Bacteria	Bacteroidetes	Bacteroidia	Chitinophagales	Saprospiraceae	Saprospiraceae_unclassified	x
Otu00046	Bacteria	Bacteroidetes	Bacteroidia	Flavobacteriales	Flavobacteriaceae	Flavobacteriaceae_unclassified	x
Otu00052	Bacteria	Bacteroidetes	Bacteroidia	Flavobacteriales	Flavobacteriaceae	Flavobacteriaceae_unclassified	x
Otu00058	Bacteria	Proteobacteria	Gammaproteobacteria	Oceanospirillales	Halomonadaceae	Halomonas		x
Otu00064	Bacteria	Bacteroidetes	Bacteroidia	Bacteroidia_unclassified	Bacteroidia_unclassified	Bacteroidia_unclassified	x
Otu00066	Bacteria	Bacteroidetes	Bacteroidia	Flavobacteriales	Flavobacteriaceae	Flavobacteriaceae_unclassified	x
Otu00067	Bacteria	Bacteroidetes	Bacteroidia	Flavobacteriales	Flavobacteriaceae	Flavobacteriaceae_unclassified	x
Otu00068	Bacteria	Synergistetes	Synergistia	Synergistales	Synergistaceae	Synergistaceae_unclassified		x
Otu00074	Bacteria	Bacteroidetes	Bacteroidia	Flavobacteriales	Flavobacteriaceae	Flavobacteriaceae_unclassified	x
Otu00075	Bacteria	Bacteroidetes	Bacteroidia	Flavobacteriales	Flavobacteriaceae	Flavobacteriaceae_unclassified	x
Otu00078	Bacteria	Bacteroidetes	Bacteroidia	Flavobacteriales	Flavobacteriaceae	Gramella		x
Otu00079	Bacteria	Cyanobacteria	Oxyphotobacteria	Oxyphotobacteria_unclassified	Oxyphotobacteria_unclassified	Oxyphotobacteria_unclassified	x
Otu00083	Bacteria	Bacteroidetes	Bacteroidia	Chitinophagales	Saprospiraceae	uncultured	x
Otu00086	Bacteria	Bacteroidetes	Bacteroidia	Flavobacteriales	Flavobacteriaceae	Flavobacteriaceae_unclassified	x
Otu00089	Bacteria	Proteobacteria	Deltaproteobacteria	Bdellovibrionales	Bacteriovoracaceae	Bacteriovoracaceae_unclassified	x
Otu00092	Bacteria	Cyanobacteria	Oxyphotobacteria	Phormidesmiales	Phormidesmiaceae	Phormidesmiaceae_unclassified	x
Otu00093	Bacteria	Cyanobacteria	Oxyphotobacteria	Phormidesmiales	Phormidesmiales_unclassified	Phormidesmiales_unclassified	x
Otu00095	Bacteria	Bacteroidetes	Bacteroidia	Flavobacteriales	Flavobacteriaceae	Muricauda		x
Otu00097	Bacteria	Firmicutes	Bacilli	Bacillales	Bacillaceae	Halobacillus		x
Otu00106	Bacteria	Bacteroidetes	Bacteroidia	Chitinophagales	Saprospiraceae	Saprospiraceae_unclassified	x
Otu00108	Bacteria	Cyanobacteria	Oxyphotobacteria	Nostocales	Nostocaceae	Rivularia_PCC-7116	x
Otu00114	Bacteria	Proteobacteria	Gammaproteobacteria	Alteromonadales	Alteromonadales_unclassified	Alteromonadales_unclassified	x
Otu00117	Bacteria	Proteobacteria	Gammaproteobacteria	Vibrionales	Vibrionaceae	Vibrionaceae_unclassified	x
Otu00124	Bacteria	Bacteroidetes	Bacteroidia	Chitinophagales	Saprospiraceae	Saprospiraceae_unclassified	x
Otu00128	Bacteria	Cyanobacteria	Oxyphotobacteria	Nostocales	Nostocaceae	Nostocaceae_unclassified	x
Otu00129	Bacteria	Actinobacteria	Acidimicrobiia	Microtrichales	Microtrichaceae	Sva0996_marine_group	x
Otu00130	Bacteria	Bacteroidetes	Bacteroidia	Flavobacteriales	Flavobacteriaceae	Flavobacteriaceae_unclassified	x
Otu00133	Bacteria	Bacteroidetes	Bacteroidia	Chitinophagales	Saprospiraceae	Saprospiraceae_unclassified	x
Otu00135	Bacteria	Cyanobacteria	Oxyphotobacteria	Oxyphotobacteria_unclassified	Oxyphotobacteria_unclassified	Oxyphotobacteria_unclassified	x
Otu00136	Bacteria	Bacteroidetes	Bacteroidia	Chitinophagales	Saprospiraceae	Saprospiraceae_unclassified	x
Otu00141	Bacteria	Proteobacteria	Gammaproteobacteria	Oceanospirillales	Marinomonadaceae	Marinomonas	x
Otu00142	Bacteria	Planctomycetes	Planctomycetacia	Planctomycetales	Planctomycetales_unclassified	Planctomycetales_unclassified		x
Otu00144	Bacteria	Bacteroidetes	Bacteroidia	Chitinophagales	Saprospiraceae	Saprospiraceae_unclassified	x
Otu00146	Bacteria	Bacteroidetes	Bacteroidia	Chitinophagales	Saprospiraceae	Saprospiraceae_unclassified	x
Otu00149	Bacteria	Bacteroidetes	Bacteroidia	Chitinophagales	Saprospiraceae	uncultured	x
Otu00151	Bacteria	Bacteroidetes	Bacteroidia	Chitinophagales	Saprospiraceae	Saprospiraceae_unclassified	x
Otu00152	Bacteria	Planctomycetes	Planctomycetacia	Planctomycetales	Gimesiaceae	Gimesia		x
Otu00156	Bacteria	Cyanobacteria	Oxyphotobacteria	Oxyphotobacteria_unclassified	Oxyphotobacteria_unclassified	Oxyphotobacteria_unclassified	x
Otu00164	Bacteria	Bacteroidetes	Bacteroidia	Chitinophagales	Saprospiraceae	Saprospiraceae_unclassified	x
Otu00165	Bacteria	Planctomycetes	Planctomycetacia	Pirellulales	Pirellulaceae	Rhodopirellula		x
Otu00172	Bacteria	Bacteroidetes	Bacteroidia	Chitinophagales	Saprospiraceae	Saprospiraceae_unclassified	x
Otu00179	Bacteria	Bacteroidetes	Bacteroidia	Chitinophagales	Saprospiraceae	Saprospiraceae_unclassified	x
Otu00180	Bacteria	Bacteroidetes	Ignavibacteria	OPB56	OPB56_fa	OPB56_ge		x
Otu00182	Bacteria	Proteobacteria	Gammaproteobacteria	Thiohalorhabdales	Thiohalorhabdaceae	Granulosicoccus	x
Otu00183	Bacteria	Cyanobacteria	Oxyphotobacteria	Oxyphotobacteria_unclassified	Oxyphotobacteria_unclassified	Oxyphotobacteria_unclassified	x
Otu00189	Bacteria	Planctomycetes	Planctomycetacia	Planctomycetales	Rubinisphaeraceae	Rubinisphaeraceae_unclassified		x
Otu00191	Bacteria	Bacteroidetes	Bacteroidia	Flavobacteriales	Flavobacteriales_unclassified	Flavobacteriales_unclassified	x
Otu00195	Bacteria	Planctomycetes	Planctomycetacia	Planctomycetales	Planctomycetales_unclassified	Planctomycetales_unclassified		x
Otu00201	Bacteria	Proteobacteria	Gammaproteobacteria	Salinisphaerales	Salinisphaerales_unclassified	Salinisphaerales_unclassified		x
Otu00204	Bacteria	Synergistetes	Synergistia	Synergistales	Synergistaceae	Synergistaceae_unclassified		x
Otu00210	Bacteria	Chloroflexi	Anaerolineae	Ardenticatenales	uncultured	uncultured_ge		x
Otu00215	Bacteria	Cyanobacteria	Oxyphotobacteria	Nostocales	Xenococcaceae	Xenococcaceae_unclassified	x
Otu00221	Bacteria	Bacteroidetes	Bacteroidia	Chitinophagales	Saprospiraceae	Saprospiraceae_unclassified	x
Otu00222	Bacteria	Bacteroidetes	Bacteroidia	Chitinophagales	Saprospiraceae	Saprospiraceae_unclassified	x
Otu00224	Bacteria	Bacteroidetes	Bacteroidia	Chitinophagales	Saprospiraceae	Saprospiraceae_unclassified	x
Otu00227	Bacteria	Cyanobacteria	Oxyphotobacteria	Oxyphotobacteria_unclassified	Oxyphotobacteria_unclassified	Oxyphotobacteria_unclassified	x
Otu00229	Bacteria	Bacteroidetes	Bacteroidia	Cytophagales	Cytophagales_unclassified	Cytophagales_unclassified	x
Otu00232	Bacteria	Bacteroidetes	Bacteroidia	Flavobacteriales	Flavobacteriaceae	Flavobacteriaceae_unclassified	x
Otu00237	Bacteria	Proteobacteria	Alphaproteobacteria	Rhodobacterales	Rhodobacteraceae	Rhodobacteraceae_unclassified	x
Otu00240	Bacteria	Bacteroidetes	Bacteroidia	Chitinophagales	Saprospiraceae	Saprospiraceae_unclassified		x
Otu00242	Bacteria	Planctomycetes	Planctomycetacia	Pirellulales	Pirellulaceae	Pirellulaceae_unclassified		x
Otu00244	Bacteria	Bacteroidetes	Bacteroidia	Chitinophagales	Saprospiraceae	uncultured	x
Otu00248	Bacteria	Bacteroidetes	Bacteroidia	Chitinophagales	Saprospiraceae	Saprospiraceae_unclassified	x
Otu00251	Bacteria	Chloroflexi	Anaerolineae	Ardenticatenales	uncultured	uncultured_ge	x
Otu00257	Bacteria	Proteobacteria	Alphaproteobacteria	Caulobacterales	Hyphomonadaceae	Hyphomonadaceae_unclassified	x
Otu00264	Bacteria	Bacteroidetes	Bacteroidia	Bacteroidia_unclassified	Bacteroidia_unclassified	Bacteroidia_unclassified	x
Otu00269	Bacteria	Proteobacteria	Alphaproteobacteria	Caulobacterales	Hyphomonadaceae	Hyphomonas	x
Otu00271	Bacteria	Bacteroidetes	Bacteroidia	Chitinophagales	Saprospiraceae	Lewinella	x
Otu00281	Bacteria	Planctomycetes	Planctomycetacia	Planctomycetales	Planctomycetales_unclassified	Planctomycetales_unclassified	x
Otu00286	Bacteria	Proteobacteria	Alphaproteobacteria	Rhodobacterales	Rhodobacteraceae	Rhodobacteraceae_unclassified		x
Otu00287	Bacteria	Proteobacteria	Alphaproteobacteria	Rhodobacterales	Rhodobacteraceae	Rhodobacteraceae_unclassified	x
Otu00289	Bacteria	Bacteroidetes	Bacteroidia	Flavobacteriales	Flavobacteriaceae	Flavobacteriaceae_unclassified	x
Otu00294	Bacteria	Bacteroidetes	Bacteroidia	Chitinophagales	Saprospiraceae	Saprospiraceae_unclassified	x
Otu00300	Bacteria	Bacteroidetes	Bacteroidia	Chitinophagales	Saprospiraceae	Portibacter	x
Otu00312	Bacteria	Proteobacteria	Alphaproteobacteria	Caulobacterales	Hyphomonadaceae	Hyphomonadaceae_unclassified	x
Otu00316	Bacteria	Bacteroidetes	Bacteroidia	Flavobacteriales	Flavobacteriaceae	Flavobacteriaceae_unclassified		x
Otu00319	Bacteria	Cyanobacteria	Oxyphotobacteria	Phormidesmiales	Phormidesmiaceae	Phormidesmiaceae_unclassified	x
Otu00322	Bacteria	Planctomycetes	Planctomycetacia	Planctomycetales	Rubinisphaeraceae	Planctomicrobium		x
Otu00324	Bacteria	Acidobacteria	Thermoanaerobaculia	Thermoanaerobaculales	Thermoanaerobaculaceae	Subgroup_10		x
Otu00325	Bacteria	Planctomycetes	Planctomycetacia	Pirellulales	Pirellulaceae	Pirellulaceae_unclassified	x
Otu00328	Bacteria	Bacteroidetes	Bacteroidia	Flavobacteriales	Flavobacteriaceae	Flavobacteriaceae_unclassified	x
Otu00330	Bacteria	Bacteroidetes	Bacteroidia	Chitinophagales	Saprospiraceae	Saprospiraceae_unclassified	x
Otu00335	Bacteria	Bacteroidetes	Bacteroidia	Bacteroidia_unclassified	Bacteroidia_unclassified	Bacteroidia_unclassified	x
Otu00337	Bacteria	Cyanobacteria	Oxyphotobacteria	Oxyphotobacteria_unclassified	Oxyphotobacteria_unclassified	Oxyphotobacteria_unclassified	x
Otu00342	Bacteria	Cyanobacteria	Oxyphotobacteria	Phormidesmiales	Phormidesmiales_unclassified	Phormidesmiales_unclassified	x
Otu00348	Bacteria	Bacteroidetes	Bacteroidia	Chitinophagales	Saprospiraceae	uncultured	x
Otu00353	Bacteria	Bacteroidetes	Bacteroidia	Flavobacteriales	Flavobacteriaceae	Flavobacteriaceae_unclassified	x
Otu00361	Bacteria	Bacteroidetes	Bacteroidia	Cytophagales	Cyclobacteriaceae	Cyclobacterium		x
Otu00368	Bacteria	Planctomycetes	Planctomycetacia	Pirellulales	Pirellulaceae	Rhodopirellula		x
Otu00384	Bacteria	Bacteroidetes	Bacteroidia	Sphingobacteriales	NS11-12_marine_group	NS11-12_marine_group_ge	x
Otu00389	Bacteria	Bacteroidetes	Bacteroidia	Chitinophagales	uncultured	uncultured_ge	x
Otu00391	Bacteria	Planctomycetes	Planctomycetacia	Pirellulales	Pirellulaceae	Pir4_lineage	x
Otu00401	Bacteria	Proteobacteria	Alphaproteobacteria	Rhizobiales	Rhizobiaceae	Rhizobiaceae_unclassified		x
Otu00402	Bacteria	Proteobacteria	Alphaproteobacteria	Alphaproteobacteria_unclassified	Alphaproteobacteria_unclassified	Alphaproteobacteria_unclassified	x
Otu00410	Bacteria	Bacteroidetes	Bacteroidia	Flavobacteriales	Flavobacteriaceae	Kordia	x
Otu00418	Bacteria	Proteobacteria	Alphaproteobacteria	Micavibrionales	uncultured	uncultured_ge	x
Otu00430	Bacteria	Proteobacteria	Gammaproteobacteria	Alteromonadales	Marinobacteraceae	Marinobacter		x
Otu00441	Bacteria	Bacteroidetes	Bacteroidia	Chitinophagales	Saprospiraceae	Saprospiraceae_unclassified	x
Otu00444	Bacteria	Proteobacteria	Gammaproteobacteria	Gammaproteobacteria_unclassified	Gammaproteobacteria_unclassified	Gammaproteobacteria_unclassified		x
Otu00447	Bacteria	Bacteroidetes	Bacteroidia	Flavobacteriales	Flavobacteriaceae	Flavobacteriaceae_unclassified	x
Otu00479	Bacteria	Bacteroidetes	Bacteroidia	Flavobacteriales	Flavobacteriaceae	Flavobacteriaceae_unclassified	x
Otu00495	Bacteria	Proteobacteria	Alphaproteobacteria	Sphingomonadales	Sphingomonadaceae	Sphingomonadaceae_unclassified	x
Otu00499	Bacteria	Bacteroidetes	Bacteroidia	Flavobacteriales	Crocinitomicaceae	Crocinitomix	x
Otu00505	Bacteria	Proteobacteria	Alphaproteobacteria	Rhodobacterales	Rhodobacteraceae	Rhodobacteraceae_unclassified		x
Otu00517	Bacteria	Bacteroidetes	Bacteroidia	Chitinophagales	Saprospiraceae	Saprospiraceae_unclassified		x
Otu00532	Bacteria	Planctomycetes	Phycisphaerae	Phycisphaerales	Phycisphaeraceae	Phycisphaeraceae_unclassified	x
Otu00533	Bacteria	Proteobacteria	Gammaproteobacteria	Gammaproteobacteria_unclassified	Gammaproteobacteria_unclassified	Gammaproteobacteria_unclassified	x
Otu00556	Bacteria	Proteobacteria	Alphaproteobacteria	Rhizobiales	Rhizobiales_unclassified	Rhizobiales_unclassified		x
Otu00563	Bacteria	Bacteroidetes	Bacteroidia	Chitinophagales	Chitinophagaceae	uncultured		x
Otu00650	Bacteria	Proteobacteria	Gammaproteobacteria	Cellvibrionales	Microbulbiferaceae	Microbulbifer		x
Otu00701	Bacteria	Proteobacteria	Alphaproteobacteria	Sneathiellales	Sneathiellaceae	Sneathiella		x
Otu00755	Bacteria	Planctomycetes	Planctomycetacia	Planctomycetales	Planctomycetales_unclassified	Planctomycetales_unclassified		x
Otu00758	Bacteria	Planctomycetes	Planctomycetacia	Planctomycetales	Planctomycetales_unclassified	Planctomycetales_unclassified		x
Otu00791	Bacteria	Bacteroidetes	Bacteroidia	Flavobacteriales	Flavobacteriaceae	Flavobacteriaceae_unclassified		x
Otu00813	Bacteria	Proteobacteria	Gammaproteobacteria	Gammaproteobacteria_unclassified	Gammaproteobacteria_unclassified	Gammaproteobacteria_unclassified		x
Otu00823	Bacteria	Actinobacteria	Actinobacteria	Micrococcales	Demequinaceae	Demequinaceae_unclassified		x
Otu00834	Bacteria	Bacteroidetes	Bacteroidia	Chitinophagales	Saprospiraceae	Saprospiraceae_unclassified		x
Otu00849	Bacteria	Proteobacteria	Alphaproteobacteria	Alphaproteobacteria_unclassified	Alphaproteobacteria_unclassified	Alphaproteobacteria_unclassified		x
Otu00853	Bacteria	Planctomycetes	Phycisphaerae	Phycisphaerales	Phycisphaeraceae	SM1A02		x
Otu00882	Bacteria	Proteobacteria	Gammaproteobacteria	Alteromonadales	Marinobacteraceae	Marinobacter		x
Otu00907	Bacteria	Proteobacteria	Alphaproteobacteria	Alphaproteobacteria_unclassified	Alphaproteobacteria_unclassified	Alphaproteobacteria_unclassified		x
Otu00919	Bacteria	Proteobacteria	Gammaproteobacteria	Legionellales	Legionellaceae	Legionella		x
Otu00923	Bacteria	Planctomycetes	Phycisphaerae	Phycisphaerales	Phycisphaeraceae	Phycisphaeraceae_unclassified		x
Otu00930	Bacteria	Planctomycetes	Planctomycetacia	Pirellulales	Pirellulaceae	Pirellulaceae_unclassified		x
Otu00989	Bacteria	Acidobacteria	Acidobacteriia	Solibacterales	Solibacteraceae_Subgroup_3	PAUC26f		x
Otu01017	Bacteria	Planctomycetes	Planctomycetacia	Planctomycetales	Rubinisphaeraceae	Planctomicrobium		x
Otu01033	Bacteria	Planctomycetes	Planctomycetacia	Planctomycetales	Planctomycetales_unclassified	Planctomycetales_unclassified		x
Otu01179	Bacteria	Planctomycetes	Phycisphaerae	Phycisphaerales	Phycisphaeraceae	SM1A02		x
Otu01191	Bacteria	Planctomycetes	Planctomycetacia	Planctomycetales	Planctomycetales_unclassified	Planctomycetales_unclassified		x
Otu01207	Bacteria	Proteobacteria	Gammaproteobacteria	Coxiellales	Coxiellaceae	Coxiella		x
Otu01299	Bacteria	Proteobacteria	Alphaproteobacteria	Rhizobiales	Devosiaceae	Devosiaceae_unclassified		x
Otu01331	Bacteria	Gemmatimonadetes	BD2-11_terrestrial_group	BD2-11_terrestrial_group_or	BD2-11_terrestrial_group_fa	BD2-11_terrestrial_group_ge		x
Otu01345	Bacteria	Proteobacteria	Alphaproteobacteria	Sphingomonadales	Sphingomonadaceae	Sphingomonadaceae_unclassified		x

## Sheet: Sarg_Eukaryotes
Eukaryotic OTUs that present differential expression when comparing Sargassum samples
OTU	Domain	supergroup	division	class	order	family	genus	species	TS-sarg	ISS-sarg
Otu00001	Eukaryota	Opisthokonta	Metazoa	Bryozoa	Bryozoa_X	Bryozoa_XX	Bryozoa_XX_unclassified	Bryozoa_XX_unclassified	x
Otu00003	Eukaryota	Archaeplastida	Rhodophyta	Florideophyceae	Ceramiales	Ceramiaceae	Ceramium	Ceramium_unclassified	x
Otu00004	Eukaryota	Opisthokonta	Metazoa	Arthropoda	Crustacea	Maxillopoda	Maxillopoda_unclassified	Maxillopoda_unclassified	x
Otu00006	Eukaryota	Opisthokonta	Metazoa	Platyhelminthes	Turbellaria	Polycladida	Polycladida_unclassified	Polycladida_unclassified	x
Otu00015	Eukaryota	Opisthokonta	Metazoa	Nematoda	Chromadorea	Chromadorea_X	Chromadorea_X_unclassified	Chromadorea_X_unclassified		x
Otu00016	Eukaryota	Opisthokonta	Metazoa	Cnidaria	Cnidaria_X	Hydrozoa	Zanclea	Zanclea_sp.	x
Otu00017	Eukaryota	Opisthokonta	Metazoa	Cnidaria	Cnidaria_X	Hydrozoa	Hydrozoa_unclassified	Hydrozoa_unclassified	x
Otu00019	Eukaryota	Alveolata	Dinoflagellata	Dinophyceae	Dinophyceae_unclassified	Dinophyceae_unclassified	Dinophyceae_unclassified	Dinophyceae_unclassified	x
Otu00026	Eukaryota	Rhizaria	Cercozoa	Filosa-Imbricatea	Euglyphida	Euglyphida_unclassified	Euglyphida_unclassified	Euglyphida_unclassified		x
Otu00037	Eukaryota	Stramenopiles	Ochrophyta	Bacillariophyta	Bacillariophyta_X	Raphid-pennate	Raphid-pennate_unclassified	Raphid-pennate_unclassified	x
Otu00047	Eukaryota	Alveolata	Ciliophora	Spirotrichea	Hypotrichia	Hypotrichia_unclassified	Hypotrichia_unclassified	Hypotrichia_unclassified	x
Otu00056	Eukaryota	Stramenopiles	Ochrophyta	Chrysophyceae	Chrysophyceae_X	Chrysophyceae_X_unclassified	Chrysophyceae_X_unclassified	Chrysophyceae_X_unclassified		x
Otu00088	Eukaryota	Opisthokonta	Metazoa	Cnidaria	Cnidaria_X	Hydrozoa	Hydrozoa_unclassified	Hydrozoa_unclassified	x
Otu00106	Eukaryota	Alveolata	Dinoflagellata	Dinophyceae	Gymnodiniales	Gymnodiniaceae	Amphidinium	Amphidinium_unclassified	x
Otu00116	Eukaryota	Archaeplastida	Chlorophyta	Chlorophyta_unclassified	Chlorophyta_unclassified	Chlorophyta_unclassified	Chlorophyta_unclassified	Chlorophyta_unclassified	x
Otu00132	Eukaryota	Alveolata	Apicomplexa	Apicomplexa_X	Colpodellidae	Colpodellidae_X	Colpodellidae_X_unclassified	Colpodellidae_X_unclassified		x
Otu00139	Eukaryota	Alveolata	Dinoflagellata	Dinophyceae	Gymnodiniales	Gymnodiniaceae	Amphidinium	Amphidinium_unclassified	x
Otu00144	Eukaryota	Stramenopiles	Ochrophyta	Bacillariophyta	Bacillariophyta_X	Raphid-pennate	Raphid-pennate_unclassified	Raphid-pennate_unclassified	x
Otu00162	Eukaryota	Stramenopiles	Ochrophyta	Ochrophyta_unclassified	Ochrophyta_unclassified	Ochrophyta_unclassified	Ochrophyta_unclassified	Ochrophyta_unclassified	x
Otu00181	Eukaryota	Alveolata	Dinoflagellata	Dinophyceae	Gymnodiniales	Gymnodiniaceae	Amphidinium	Amphidinium_carterae	x
Otu00217	Eukaryota	Stramenopiles	Ochrophyta	Ochrophyta_unclassified	Ochrophyta_unclassified	Ochrophyta_unclassified	Ochrophyta_unclassified	Ochrophyta_unclassified	x
Otu00253	Eukaryota	Stramenopiles	Stramenopiles_X	Labyrinthulea	Labyrinthulea_unclassified	Labyrinthulea_unclassified	Labyrinthulea_unclassified	Labyrinthulea_unclassified		x
Otu00292	Eukaryota	Opisthokonta	Metazoa	Bryozoa	Bryozoa_X	Bryozoa_XX	Bryozoa_XX_unclassified	Bryozoa_XX_unclassified	x
Otu00298	Eukaryota	Stramenopiles	Stramenopiles_unclassified	Stramenopiles_unclassified	Stramenopiles_unclassified	Stramenopiles_unclassified	Stramenopiles_unclassified	Stramenopiles_unclassified		x
Otu00354	Eukaryota	Archaeplastida	Rhodophyta	Florideophyceae	Florideophyceae_unclassified	Florideophyceae_unclassified	Florideophyceae_unclassified	Florideophyceae_unclassified	x
Otu00419	Eukaryota	Stramenopiles	Ochrophyta	Bacillariophyta	Bacillariophyta_X	Raphid-pennate	Raphid-pennate_unclassified	Raphid-pennate_unclassified	x
Otu00438	Eukaryota	Stramenopiles	Ochrophyta	Bacillariophyta	Bacillariophyta_X	Raphid-pennate	Raphid-pennate_unclassified	Raphid-pennate_unclassified	x
Otu00440	Eukaryota	Opisthokonta	Metazoa	Bryozoa	Bryozoa_X	Bryozoa_XX	Bryozoa_XX_unclassified	Bryozoa_XX_unclassified	x
Otu00507	Eukaryota	Stramenopiles	Stramenopiles_X	Labyrinthulea	Labyrinthulales	Labyrinthulaceae	Labyrinthulaceae_unclassified	Labyrinthulaceae_unclassified		x
Otu00566	Eukaryota	Stramenopiles	Ochrophyta	Pelagophyceae	Pelagophyceae_unclassified	Pelagophyceae_unclassified	Pelagophyceae_unclassified	Pelagophyceae_unclassified	x
Otu00617	Eukaryota	Stramenopiles	Ochrophyta	Phaeophyceae	Phaeophyceae_X	Phaeophyceae_XX	Phaeophyceae_XX_unclassified	Phaeophyceae_XX_unclassified	x
Otu00674	Eukaryota	Eukaryota_unclassified	Eukaryota_unclassified	Eukaryota_unclassified	Eukaryota_unclassified	Eukaryota_unclassified	Eukaryota_unclassified	Eukaryota_unclassified		x
